# Supplementary material for: A Comparative Study of LC-MS and FIA-(ESI)MS for Quantitation of S-Allyl-L-Cysteine in Aged Garlic Supplements
Source: Foods. 2024 Aug 23;13(17):2645. doi: 10.3390/foods13172645 (PMC11394311; doi:10.3390/foods13172645)
Supplement: Supplementary file 1 [file foods-13-02645-s001.zip]

Archive with 1 entries (1 files):
- foods-3156921-supplementary.pdf
